# Supplementary material for: The NILS Study Protocol: A Retrospective Validation Study of an Artificial Neural Network Based Preoperative Decision-Making Tool for Noninvasive Lymph Node Staging in Women with Primary Breast Cancer (ISRCTN14341750)
Source: Diagnostics (Basel). 2022 Feb 24;12(3):582. doi: 10.3390/diagnostics12030582 (PMC8947586; doi:10.3390/diagnostics12030582)
Supplement: Supplementary file 1 [file diagnostics-12-00582-s001.zip]

Archive with 1 entries (1 files):
- diagnostics-1569275-supplementary.pdf
